# Supplementary material for: Multidrug-resistant Neisseria gonorrhoeae infection in heterosexual men with reduced susceptibility to ceftriaxone, first report in Thailand
Source: Sci Rep. 2021 Nov 4;11:21659. doi: 10.1038/s41598-021-00675-y (PMC8569152; doi:10.1038/s41598-021-00675-y)
Supplement: Supplementary file 4 — Supplementary Information 4. [file 41598_2021_675_MOESM4_ESM.csv]

Node	Total SNPs	Num of SNPs inside recombinations	Num of SNPs outside recombinations	Num of Recombination Blocks	Bases in Recombinations	r/m	rho/theta	Genome Length	Bases in Clonal Frame
CP012028.1	226	136	90	4	11283	1.511111	0.044444	31495	21865
CP020415.2	1922	434	1488	16	3291	0.291667	0.010753	31495	29189
LT592150.1	447	237	210	8	7408	1.128571	0.038095	31495	26034
CP034032.1	2269	380	1889	13	3473	0.201165	0.006882	31495	28468
CP041585.1	11	0	11	0	5414	0.000000	0.000000	31495	26049
CP061484.1	1999	426	1573	13	6607	0.270820	0.008264	31495	25327
CP020418.2	2857	1248	1609	32	4907	0.775637	0.019888	31495	28775
CP034019.1	11	0	11	0	4387	0.000000	0.000000	31495	27084
GCA_001120385.1	0	0	0	0	10987	0.000000	0.000000	31495	20475
GCA_001097725.1	899	359	540	10	6333	0.664815	0.018519	31495	26402
LT592146.1	1150	448	702	11	5874	0.638177	0.015670	31495	26225
CP061492.1	2027	178	1849	6	6407	0.096268	0.003245	31086	24921
CP061491.1	2654	88	2566	4	1791	0.034295	0.001559	31495	29914
GCA_001319185.1	246	200	46	5	14971	4.347826	0.108696	31495	17135
GCA_001100605.1	21	16	5	1	10987	3.200000	0.200000	31495	20475
GCA_001160525.1	192	129	63	2	12531	2.047619	0.031746	31495	18936
CP061483.1	2692	290	2402	9	2033	0.120733	0.003747	31223	29642
CP012027.1	1179	783	396	20	6948	1.977273	0.050505	31495	28892
GCA_001151205.1	7	0	7	0	10987	0.000000	0.000000	31495	20475
GCA_001354695.1	6	0	6	0	10987	0.000000	0.000000	31495	20475
GCA_001137365.1	247	180	67	4	12543	2.686567	0.059701	31495	18936
GCA_001118585.1	1380	510	870	16	7322	0.586207	0.018391	31495	25129
AP023071.1	158	149	9	4	11270	16.555555	0.444444	31495	25813
CP048893.1	137	92	45	1	6593	2.044445	0.022222	31495	26049
CP020419.2	1758	571	1187	19	3398	0.481045	0.016007	31495	29941
LT592153.1	137	109	28	2	18306	3.892857	0.071429	31495	13167
CP016015.1	369	309	60	6	10839	5.150000	0.100000	31495	25123
NG_091	0	0	0	0	12283	0.000000	0.000000	31495	19179
LT906440.1	75	47	28	2	12420	1.678571	0.071429	31495	20475
LR134358.1	538	452	86	6	12172	5.255814	0.069767	31495	21590
LS999565.1	2	0	2	0	6869	0.000000	0.000000	31495	24594
GCA_001115505.1	500	410	90	6	17962	4.555555	0.066667	31495	15672
GCA_001094485.1	112	110	2	1	12213	55.000000	0.500000	31495	19251
LT591897.1	2770	591	2179	19	3616	0.271225	0.008720	31495	28468
CP034027.1	2192	571	1621	18	4867	0.352252	0.011104	31495	26956
GCA_001102165.1	10	0	10	0	12213	0.000000	0.000000	31495	19251
GCA_001319085.1	244	149	95	5	8752	1.568421	0.052632	31495	25342
CP048911.1	2	0	2	0	6342	0.000000	0.000000	31495	25121
CP019466.1	4	0	4	0	10987	0.000000	0.000000	31495	20475
CP061488.1	603	0	603	0	4374	0.000000	0.000000	31495	27092
CP061487.1	2035	149	1886	7	3147	0.079003	0.003712	31346	28434
LT906472.1	24	0	24	0	10987	0.000000	0.000000	31495	20475
CP034017.1	0	0	0	0	4387	0.000000	0.000000	31495	27084
GCA_001094285.1	2419	684	1735	20	3701	0.394236	0.011527	31495	29189
GCA_001129885.1	57	41	16	2	15832	2.562500	0.125000	31495	15633
CP061486.1.	504	33	471	1	4374	0.070064	0.002123	31495	27092
AP018377.1	0	0	0	0	6176	0.000000	0.000000	31495	25290
CP040394.1	3206	1137	2069	26	3393	0.549541	0.012566	31495	29813
AP023067.1	92	55	37	2	8973	1.486486	0.054054	31495	25813
LT592155.1	91	62	29	2	18306	2.137931	0.068966	31495	13167
CP034023.1	426	410	16	7	9824	25.625000	0.437500	31495	25123
GCA_001116105.1	24	0	24	0	10987	0.000000	0.000000	31495	20475
GCA_001147865.1	0	0	0	0	15797	0.000000	0.000000	31495	15672
AP018385.1	9	0	9	0	6176	0.000000	0.000000	31495	25290
CP048899.1	0	0	0	0	6342	0.000000	0.000000	31495	25121
AP019853.2	335	254	81	6	9665	3.135803	0.074074	31495	25290
LT592161.1	0	0	0	0	10987	0.000000	0.000000	31495	20475
CP048896.1	1	0	1	0	6342	0.000000	0.000000	31495	25121
GCA_001355015.1	38	0	38	0	10987	0.000000	0.000000	31495	20475
GCA_001086405.1	545	258	287	7	12901	0.898955	0.024390	31495	19776
CP061485.1	3171	547	2624	19	2113	0.208460	0.007241	31471	30311
CP061489.1	3692	814	2878	21	4545	0.282835	0.007297	31494	27959
LT591904.1	0	0	0	0	10801	0.000000	0.000000	31495	20666
GCA_001099685.1	6	0	6	0	10987	0.000000	0.000000	31495	20475
GCA_001091685.1	1271	707	564	18	8911	1.253546	0.031915	31495	24814
LT591901.1	1053	588	465	16	5302	1.264516	0.034409	31495	28892
GCA_001354835.1	19	0	19	0	10987	0.000000	0.000000	31495	20475
GCA_001354875.1	7	0	7	0	10987	0.000000	0.000000	31495	20475
CP050505.1	0	0	0	0	5414	0.000000	0.000000	31495	26049
GCA_001158945.1	0	0	0	0	10987	0.000000	0.000000	31495	20475
CP040395.1	1972	746	1226	19	4560	0.608483	0.015498	31495	28669
CP003974.1	229	181	48	3	13470	3.770833	0.062500	31495	19824
GCA_001164185.1	12	0	12	0	10987	0.000000	0.000000	31495	20475
CP032398.2	12	0	12	0	6346	0.000000	0.000000	31495	25123
AP023069.1	0	0	0	0	12646	0.000000	0.000000	31495	18819
GCA_001355155.1	0	0	0	0	6346	0.000000	0.000000	31495	25123
GCA_001103645.1	0	0	0	0	10987	0.000000	0.000000	31495	20475
CP034021.1	516	499	17	6	13238	29.352942	0.352941	31495	20475
LS999566.1	0	0	0	0	6869	0.000000	0.000000	31495	24594
LT906437.1	1804	1752	52	12	12985	33.692307	0.230769	31495	21029
GCA_001130625.1	334	263	71	5	14353	3.704225	0.070423	31495	17135
CP016017.1	1490	446	1044	14	3869	0.427203	0.013410	31495	28669
LT591910.1	880	472	408	11	8958	1.156863	0.026961	31495	24461
GCA_001162065.1	0	0	0	0	12213	0.000000	0.000000	31495	19251
GCA_001126045.1	5	0	5	0	10987	0.000000	0.000000	31495	20475
CP043812.1	237	182	55	2	8347	3.309091	0.036364	31495	24790
GCA_001355215.1	1	0	1	0	10987	0.000000	0.000000	31495	20475
LT592163.1	167	108	59	4	18076	1.830508	0.067797	31495	14421
NG_083	98	60	38	2	13719	1.578947	0.052632	31495	19179
GCA_001109425.1	0	0	0	0	17150	0.000000	0.000000	31495	14319
LT592159.1	2131	1970	161	20	15401	12.236025	0.124224	31495	20666
CP012026.1	1787	380	1407	13	4716	0.270078	0.009240	31495	26956
GCA_001146925.1	1	0	1	0	12213	0.000000	0.000000	31495	19251
CP032429.2	12	0	12	0	6346	0.000000	0.000000	31495	25123
GCA_001354715.1	1	0	1	0	10987	0.000000	0.000000	31495	20475
CP034029.1	386	384	2	2	5123	192.000000	1.000000	31495	27084
GCA_001122125.1	307	233	74	4	17287	3.148649	0.054054	31495	14319
CP043871.1	335	138	197	4	7050	0.700508	0.020305	31495	25333
GCA_001144945.1	398	224	174	7	16481	1.287356	0.040230	31495	15672
CP068761.1	2493	1043	1450	20	5629	0.719310	0.013793	31495	27357
CP043816.1	0	0	0	0	6679	0.000000	0.000000	31495	24790
GCA_001161245.1	120	97	23	3	12921	4.217391	0.130435	31495	20475
CP061490.1	1253	72	1181	3	3213	0.060965	0.002540	31495	28583
GCA_001140325.1	0	0	0	0	10987	0.000000	0.000000	31495	20475
CP016016.1	84	73	11	1	11076	6.636364	0.090909	31495	20475
AP023075.1	1	0	1	0	12646	0.000000	0.000000	31495	18819
LT591898.1	726	346	380	9	8287	0.910526	0.023684	31495	24461
CP041586.1	5	0	5	0	5414	0.000000	0.000000	31495	26049
CP019467.1	1	0	1	0	10987	0.000000	0.000000	31495	20475
CP048905.1	0	0	0	0	6342	0.000000	0.000000	31495	25121
LT591908.1	101	94	7	4	16059	13.428572	0.571429	31495	16276
CP045832.1	0	0	0	0	6349	0.000000	0.000000	31495	25113
CP034031.1	52	44	8	2	15832	5.500000	0.250000	31495	15633
GCA_001106765.1	4	0	4	0	12213	0.000000	0.000000	31495	19251
internal_118	2781	529	2252	15	2579	0.234902	0.006661	31495	29941
internal_117	2475	414	2061	14	1537	0.200873	0.006793	31495	30904
internal_124	0	0	0	0	4387	0.000000	0.000000	31495	27084
internal_123	1675	522	1153	13	4387	0.452732	0.011275	31495	27601
internal_127	310	77	233	3	6679	0.330472	0.012876	31495	25333
internal_126	268	117	151	5	6135	0.774834	0.033113	31495	27014
internal_128	4181	872	3309	23	6124	0.263524	0.006951	31495	27014
internal_125	1566	355	1211	11	4456	0.293146	0.009083	31495	27601
internal_122	1782	498	1284	17	3872	0.387850	0.013240	31495	28830
internal_134	21	0	21	0	6346	0.000000	0.000000	31495	25123
internal_135	24	0	24	0	6346	0.000000	0.000000	31495	25123
internal_133	1	0	1	0	6346	0.000000	0.000000	31495	25123
internal_132	189	54	135	2	6346	0.400000	0.014815	31495	25342
internal_131	1701	752	949	15	6126	0.792413	0.015806	31495	26225
internal_130	1464	527	937	12	5246	0.562433	0.012807	31495	27357
internal_129	1470	479	991	15	4117	0.483350	0.015136	31495	28830
internal_121	1297	206	1091	6	2650	0.188818	0.005500	31495	29200
internal_142	25	0	25	0	5414	0.000000	0.000000	31495	26049
internal_141	16	0	16	0	5414	0.000000	0.000000	31495	26049
internal_144	0	0	0	0	6176	0.000000	0.000000	31495	25290
internal_143	65	36	29	1	6176	1.241379	0.034483	31495	26049
internal_140	2	0	2	0	5414	0.000000	0.000000	31495	26049
internal_139	13	0	13	0	5414	0.000000	0.000000	31495	26049
internal_147	2	0	2	0	6342	0.000000	0.000000	31495	25121
internal_146	8	0	8	0	6342	0.000000	0.000000	31495	25121
internal_145	283	132	151	2	6342	0.874172	0.013245	31495	26049
internal_138	2749	1348	1401	25	5414	0.962170	0.017844	31495	28277
internal_154	291	234	57	5	14335	4.105263	0.087719	31495	19776
internal_153	77	0	77	0	11692	0.000000	0.000000	31495	19776
internal_157	36	0	36	0	15797	0.000000	0.000000	31495	15672
internal_158	108	55	53	3	17150	1.037736	0.056604	31495	15672
internal_156	10	0	10	0	15797	0.000000	0.000000	31495	15672
internal_155	476	418	58	7	15797	7.206897	0.120690	31495	19776
internal_152	154	89	65	2	11692	1.369231	0.030769	31495	19824
internal_151	94	73	21	2	11643	3.476191	0.095238	31495	22410
internal_164	2	0	2	0	10987	0.000000	0.000000	31495	20475
internal_163	1	0	1	0	10987	0.000000	0.000000	31495	20475
internal_169	1	0	1	0	10987	0.000000	0.000000	31495	20475
internal_168	16	0	16	0	10987	0.000000	0.000000	31495	20475
internal_173	3	0	3	0	10987	0.000000	0.000000	31495	20475
internal_172	0	0	0	0	10987	0.000000	0.000000	31495	20475
internal_171	2	0	2	0	10987	0.000000	0.000000	31495	20475
internal_174	4	0	4	0	10987	0.000000	0.000000	31495	20475
internal_170	0	0	0	0	10987	0.000000	0.000000	31495	20475
internal_167	0	0	0	0	10987	0.000000	0.000000	31495	20475
internal_166	7	0	7	0	10987	0.000000	0.000000	31495	20475
internal_180	10	0	10	0	10987	0.000000	0.000000	31495	20475
internal_179	24	0	24	0	10987	0.000000	0.000000	31495	20475
internal_178	0	0	0	0	10987	0.000000	0.000000	31495	20475
internal_177	0	0	0	0	10987	0.000000	0.000000	31495	20475
internal_176	2	0	2	0	10987	0.000000	0.000000	31495	20475
internal_175	3	0	3	0	10987	0.000000	0.000000	31495	20475
internal_165	56	44	12	1	10987	3.666667	0.083333	31495	20475
internal_162	8	0	8	0	10987	0.000000	0.000000	31495	20475
internal_182	335	244	91	6	12283	2.681319	0.065934	31495	20475
internal_183	0	0	0	0	10987	0.000000	0.000000	31495	20475
internal_181	14	0	14	0	10987	0.000000	0.000000	31495	20475
internal_161	1	0	1	0	10987	0.000000	0.000000	31495	20475
internal_160	0	0	0	0	10987	0.000000	0.000000	31495	20475
internal_159	767	571	196	9	10987	2.913265	0.045918	31495	22410
internal_150	643	360	283	10	9052	1.272085	0.035336	31495	26034
internal_149	1285	459	826	16	5430	0.555690	0.019370	31495	27855
internal_187	204	130	74	3	6869	1.756757	0.040541	31495	25113
internal_186	1164	528	636	16	6349	0.830189	0.025157	31495	26402
internal_185	1924	635	1289	18	5063	0.492630	0.013964	31495	27805
internal_190	2099	526	1573	16	6999	0.334393	0.010172	31495	25129
internal_189	1881	588	1293	18	6335	0.454756	0.013921	31495	26432
internal_194	1170	825	345	19	10801	2.391304	0.055072	31495	21941
internal_201	112	110	2	1	12213	55.000000	0.500000	31495	19251
internal_200	110	110	0	1	12213	0.000000	0.000000	31495	19251
internal_199	0	0	0	0	12213	0.000000	0.000000	31495	19251
internal_198	1218	1014	204	17	12213	4.970588	0.083333	31495	20364
internal_203	910	816	94	11	15832	8.680851	0.117021	31495	19389
internal_204	240	155	85	2	12531	1.823529	0.023529	31495	19389
internal_202	184	135	49	5	12077	2.755102	0.102041	31495	20364
internal_197	319	217	102	6	11103	2.127451	0.058824	31495	21029
internal_196	376	275	101	4	10437	2.722772	0.039604	31495	21590
internal_195	1058	723	335	16	9879	2.158209	0.047761	31495	21941
internal_193	1106	712	394	15	9527	1.807107	0.038071	31495	24018
internal_209	329	182	147	4	18306	1.238095	0.027211	31495	14421
internal_208	293	202	91	6	17052	2.219780	0.065934	31495	16276
internal_207	185	160	25	5	15195	6.400000	0.200000	31495	18841
internal_210	106	69	37	3	12646	1.864865	0.081081	31495	18841
internal_206	308	209	99	6	12625	2.111111	0.060606	31495	21865
internal_205	1515	969	546	24	9598	1.774725	0.043956	31495	24018
internal_192	575	278	297	5	7455	0.936027	0.016835	31495	24814
internal_191	465	161	304	5	6659	0.529605	0.016447	31495	26432
internal_188	538	131	407	5	5041	0.321867	0.012285	31495	27805
internal_184	686	29	657	1	3670	0.044140	0.001522	31495	27855
internal_148	698	90	608	2	3621	0.148026	0.003289	31495	28277
internal_137	1109	354	755	10	3200	0.468874	0.013245	31495	28775
internal_136	1509	344	1165	10	2704	0.295279	0.008584	31495	29200
internal_120	874	207	667	7	2282	0.310345	0.010495	31495	29813
internal_119	1044	222	822	8	1671	0.270073	0.009732	31495	30904
internal_116	1183	114	1069	5	586	0.106642	0.004677	31495	31495
internal_214	3314	56	3258	2	1567	0.017188	0.000614	31495	29914
internal_216	2640	252	2388	8	2888	0.105528	0.003350	31495	28941
internal_218	501	59	442	2	4374	0.133484	0.004525	31495	27960
internal_217	2045	432	1613	13	3507	0.267824	0.008060	31495	28941
internal_215	2153	427	1726	13	2534	0.247393	0.007532	31495	29914
internal_213	2044	128	1916	4	1567	0.066806	0.002088	31495	30335
internal_212	3133	142	2991	6	1149	0.047476	0.002006	31495	30604
internal_221	2450	312	2138	11	2287	0.145931	0.005145	31495	29750
internal_222	2094	437	1657	12	2806	0.263730	0.007242	31495	29750
internal_220	1563	130	1433	5	1732	0.090719	0.003489	31495	30187
internal_224	3133	454	2679	19	2999	0.169466	0.007092	31495	29138
internal_226	2224	937	1287	24	5647	0.728050	0.018648	31495	28065
internal_115	2121	547	1574	17	4508	0.347522	0.010801	31495	28065
internal_225	1635	507	1128	14	3408	0.449468	0.012411	31495	29138
internal_223	1583	351	1232	12	2340	0.284903	0.009740	31495	30187
internal_219	924	97	827	3	1299	0.117291	0.003628	31495	30604
internal_211	1171	161	1010	6	885	0.159406	0.005941	31495	31495
internal_ROOT	0	0	0	0	0	0.000000	0.000000	31495	31495
